# Supplementary material for: Nutrient Homeostasis of Aegilops Accessions Differing in B Tolerance Level under Boron Toxic Growth Conditions
Source: Biology (Basel). 2022 Jul 22;11(8):1094. doi: 10.3390/biology11081094 (PMC9331359; doi:10.3390/biology11081094)
Supplement: Supplementary file 1 [file biology-11-01094-s001.zip]

Archive with 1 entries (1 files):
- biology-1783570-supplementary.pdf
